# Supplementary material for: Low RIN Value for RNA-Seq Library Construction from Long-Term Stored Seeds: A Case Study of Barley Seeds
Source: Genes (Basel). 2020 Oct 13;11(10):1190. doi: 10.3390/genes11101190 (PMC7650657; doi:10.3390/genes11101190)
Supplement: Supplementary file 1 [file genes-11-01190-s001.zip]

Archive with 2 entries (2 files):
- Figure S1.pdf
- Table S1.docx
